# Supplementary material for: Calving duration and obstetric assistance influence pulmonary function of Holstein calves during immediate fetal-to-neonatal transition
Source: PLoS One. 2018 Sep 18;13(9):e0204129. doi: 10.1371/journal.pone.0204129 (PMC6143257; doi:10.1371/journal.pone.0204129)
Supplement: S1 File — (XLSX) [file pone.0204129.s001.xlsx]

## Sheet: data
GRUPO	SUBGRUPO	TEMPO	temperatura	FC	FR	apgar	glicemia	K	Na	TCO2	sO2	BE	HCO3	pO2	pCO2	pH	TBARS	GPX	RX - LLD	RX - LLE	RX - VD	SOD
2h	espontaneo	0	39.5	188	52	6	44	4.2	130	22	78	-7	20.3	57	48.9	7.238	226.6	67.8457	1	1	1	12.1739
2h	espontaneo	0	39.7	144	72	5	93	5.4	136	16	55	-16	14.2	49	57	7.022	248.1	163.987	1	1	2	118.577
2h	espontaneo	0	39.9	212	68	6	249	4.2	136	16	79	-15	14.4	67	48.5	7.094	225.4	140.514	1	1	1	87.8788
2h	espontaneo	0	40	96	48	6	46	3.8	142	21	58	-4	20.3	37	37	7.361	647.3	85.209	1	1	1	99.115
2h	espontaneo	0	39.3	164	44	9	89	6.6	134	8	100	18	7.9	189	17.4	7.278	461.6	109.325	.	0	0	26.5487
2h	espontaneo	0	40	84	36	6	44	3.4	139	28	82	1	26.1	59	52.4	7.319	352.5	122.83	2	.	2	15.942
2h	espontaneo	0	39.3	64	44	6	56	5.7	137	31	50	4	29.1	33	53.9	7.35	257.4	150.161	2	2	2	12.1212
2h	espontaneo	0	39.9	188	60	9	45	6.5	141	28	81	1	26.5	57	50.2	7.343	402.7	98.7138	1	0	0	170
2h	espontaneo	5	39.3	200	52	9	.	.	.	.	.	.	.	.	.	.	.	.	.	.	.	.
2h	espontaneo	5	39.8	156	64	9	.	.	.	.	.	.	.	.	.	.	.	.	.	.	.	.
2h	espontaneo	5	39.9	168	56	8	.	.	.	.	.	.	.	.	.	.	.	.	.	.	.	.
2h	espontaneo	5	40	140	48	8	.	.	.	.	.	.	.	.	.	.	.	.	.	.	.	.
2h	espontaneo	5	.	.	.	.	.	.	.	.	.	.	.	.	.	.	.	.	.	.	.	.
2h	espontaneo	5	39.7	136	40	9	.	.	.	.	.	.	.	.	.	.	.	.	.	.	.	.
2h	espontaneo	5	39.3	136	60	8	.	.	.	.	.	.	.	.	.	.	.	.	.	.	.	.
2h	espontaneo	5	39.6	224	40	10	.	.	.	.	.	.	.	.	.	.	.	.	.	.	.	.
2h	espontaneo	10	39	152	60	10	.	.	.	.	.	.	.	.	.	.	.	.	.	.	.	.
2h	espontaneo	10	39.6	168	48	10	.	.	.	.	.	.	.	.	.	.	.	.	.	.	.	.
2h	espontaneo	10	39.3	128	44	8	.	.	.	.	.	.	.	.	.	.	.	.	.	.	.	.
2h	espontaneo	10	39.7	136	48	10	.	.	.	.	.	.	.	.	.	.	.	.	.	.	.	.
2h	espontaneo	10	.	.	.	.	.	.	.	.	.	.	.	.	.	.	.	.	.	.	.	.
2h	espontaneo	10	39.7	132	92	9	.	.	.	.	.	.	.	.	.	.	.	.	.	.	.	.
2h	espontaneo	10	39.3	136	60	8	.	.	.	.	.	.	.	.	.	.	.	.	.	.	.	.
2h	espontaneo	10	38.5	192	52	10	.	.	.	.	.	.	.	.	.	.	.	.	.	.	.	.
2h	espontaneo	20	38.5	.	.	10	.	.	.	.	.	.	.	.	.	.	.	.	.	.	.	.
2h	espontaneo	20	39	180	36	9	.	.	.	.	.	.	.	.	.	.	.	.	.	.	.	.
2h	espontaneo	20	39.6	152	48	10	.	.	.	.	.	.	.	.	.	.	.	.	.	.	.	.
2h	espontaneo	20	39.1	168	48	10	.	.	.	.	.	.	.	.	.	.	.	.	.	.	.	.
2h	espontaneo	20	.	.	.	.	.	.	.	.	.	.	.	.	.	.	.	.	.	.	.	.
2h	espontaneo	20	39.3	144	56	10	.	.	.	.	.	.	.	.	.	.	.	.	.	.	.	.
2h	espontaneo	20	38	196	40	10	.	.	.	.	.	.	.	.	.	.	.	.	.	.	.	.
2h	espontaneo	20	38.5	192	40	10	.	.	.	.	.	.	.	.	.	.	.	.	.	.	.	.
2h	espontaneo	30	38.6	152	56	10	.	.	.	.	.	.	.	.	.	.	.	.	.	.	.	.
2h	espontaneo	30	38.9	172	36	10	.	.	.	.	.	.	.	.	.	.	.	.	.	.	.	.
2h	espontaneo	30	39.3	136	40	10	.	.	.	.	.	.	.	.	.	.	.	.	.	.	.	.
2h	espontaneo	30	37.8	184	40	10	.	.	.	.	.	.	.	.	.	.	.	.	.	.	.	.
2h	espontaneo	30	36.5	188	44	10	.	.	.	.	.	.	.	.	.	.	.	.	.	.	.	.
2h	espontaneo	30	38.9	168	80	10	.	.	.	.	.	.	.	.	.	.	.	.	.	.	.	.
2h	espontaneo	30	38.1	204	44	10	.	.	.	.	.	.	.	.	.	.	.	.	.	.	.	.
2h	espontaneo	30	38.4	208	56	10	.	.	.	.	.	.	.	.	.	.	.	.	.	.	.	.
2h	espontaneo	40	38.2	200	56	.	.	.	.	.	.	.	.	.	.	.	.	.	.	.	.	.
2h	espontaneo	40	38.4	168	36	.	.	.	.	.	.	.	.	.	.	.	.	.	.	.	.	.
2h	espontaneo	40	38.9	128	36	.	.	.	.	.	.	.	.	.	.	.	.	.	.	.	.	.
2h	espontaneo	40	.	.	.	.	.	.	.	.	.	.	.	.	.	.	.	.	.	.	.	.
2h	espontaneo	40	36.2	168	40	.	.	.	.	.	.	.	.	.	.	.	.	.	.	.	.	.
2h	espontaneo	40	39.3	148	64	.	.	.	.	.	.	.	.	.	.	.	.	.	.	.	.	.
2h	espontaneo	40	38.1	192	44	.	.	.	.	.	.	.	.	.	.	.	.	.	.	.	.	.
2h	espontaneo	40	38.3	184	36	.	.	.	.	.	.	.	.	.	.	.	.	.	.	.	.	.
2h	espontaneo	50	38.4	156	56	.	.	.	.	.	.	.	.	.	.	.	.	.	.	.	.	.
2h	espontaneo	50	37.9	172	20	.	.	.	.	.	.	.	.	.	.	.	.	.	.	.	.	.
2h	espontaneo	50	39	224	52	.	.	.	.	.	.	.	.	.	.	.	.	.	.	.	.	.
2h	espontaneo	50	37.9	148	40	.	.	.	.	.	.	.	.	.	.	.	.	.	.	.	.	.
2h	espontaneo	50	36	176	28	.	.	.	.	.	.	.	.	.	.	.	.	.	.	.	.	.
2h	espontaneo	50	38.8	164	72	.	.	.	.	.	.	.	.	.	.	.	.	.	.	.	.	.
2h	espontaneo	50	38.5	228	56	.	.	.	.	.	.	.	.	.	.	.	.	.	.	.	.	.
2h	espontaneo	50	38	180	36	.	.	.	.	.	.	.	.	.	.	.	.	.	.	.	.	.
2h	espontaneo	60	38	124	32	.	.	.	.	.	.	.	.	.	.	.	.	.	.	.	.	.
2h	espontaneo	60	37.6	176	28	.	.	.	.	.	.	.	.	.	.	.	.	.	.	.	.	.
2h	espontaneo	60	38.8	144	32	.	.	.	.	.	.	.	.	.	.	.	.	.	.	.	.	.
2h	espontaneo	60	.	.	.	.	.	.	.	.	.	.	.	.	.	.	.	.	.	.	.	.
2h	espontaneo	60	36	180	32	.	.	.	.	.	.	.	.	.	.	.	.	.	.	.	.	.
2h	espontaneo	60	38.5	168	92	.	.	.	.	.	.	.	.	.	.	.	.	.	.	.	.	.
2h	espontaneo	60	37.9	244	56	.	.	.	.	.	.	.	.	.	.	.	.	.	.	.	.	.
2h	espontaneo	60	38.3	164	36	.	.	.	.	.	.	.	.	.	.	.	.	.	.	.	.	.
2h	espontaneo	70	38.1	136	20	.	.	.	.	.	.	.	.	.	.	.	.	.	.	.	.	.
2h	espontaneo	70	37.5	168	24	.	.	.	.	.	.	.	.	.	.	.	.	.	.	.	.	.
2h	espontaneo	70	38.8	152	28	.	.	.	.	.	.	.	.	.	.	.	.	.	.	.	.	.
2h	espontaneo	70	.	.	.	.	.	.	.	.	.	.	.	.	.	.	.	.	.	.	.	.
2h	espontaneo	70	35.5	320	36	.	.	.	.	.	.	.	.	.	.	.	.	.	.	.	.	.
2h	espontaneo	70	39.4	164	68	.	.	.	.	.	.	.	.	.	.	.	.	.	.	.	.	.
2h	espontaneo	70	38	220	44	.	.	.	.	.	.	.	.	.	.	.	.	.	.	.	.	.
2h	espontaneo	70	38.2	168	28	.	.	.	.	.	.	.	.	.	.	.	.	.	.	.	.	.
2h	espontaneo	80	.	.	.	.	.	.	.	.	.	.	.	.	.	.	.	.	.	.	.	.
2h	espontaneo	80	37.8	176	28	.	.	.	.	.	.	.	.	.	.	.	.	.	.	.	.	.
2h	espontaneo	80	38.8	176	44	.	.	.	.	.	.	.	.	.	.	.	.	.	.	.	.	.
2h	espontaneo	80	.	.	.	.	.	.	.	.	.	.	.	.	.	.	.	.	.	.	.	.
2h	espontaneo	80	37	180	40	.	.	.	.	.	.	.	.	.	.	.	.	.	.	.	.	.
2h	espontaneo	80	39.3	164	68	.	.	.	.	.	.	.	.	.	.	.	.	.	.	.	.	.
2h	espontaneo	80	38.3	200	48	.	.	.	.	.	.	.	.	.	.	.	.	.	.	.	.	.
2h	espontaneo	80	37.9	180	52	.	.	.	.	.	.	.	.	.	.	.	.	.	.	.	.	.
2h	espontaneo	90	38.3	.	.	.	.	.	.	.	.	.	.	.	.	.	.	.	.	.	.	.
2h	espontaneo	90	38	168	28	.	.	.	.	.	.	.	.	.	.	.	.	.	.	.	.	.
2h	espontaneo	90	38.8	184	40	.	.	.	.	.	.	.	.	.	.	.	.	.	.	.	.	.
2h	espontaneo	90	.	.	.	.	.	.	.	.	.	.	.	.	.	.	.	.	.	.	.	.
2h	espontaneo	90	38.3	188	44	.	.	.	.	.	.	.	.	.	.	.	.	.	.	.	.	.
2h	espontaneo	90	39.4	120	48	.	.	.	.	.	.	.	.	.	.	.	.	.	.	.	.	.
2h	espontaneo	90	38.1	176	40	.	.	.	.	.	.	.	.	.	.	.	.	.	.	.	.	.
2h	espontaneo	90	37.8	140	40	.	.	.	.	.	.	.	.	.	.	.	.	.	.	.	.	.
2h	espontaneo	120	38.5	108	24	.	53	3.9	139	25	89	-1	24	63	40.3	7.389	212.4	101.929	.	.	.	70.0637
2h	espontaneo	120	37.3	192	24	.	19	4.2	140	22	84	-6	20.9	55	43.6	7.289	494.6	103.537	.	.	.	74.4828
2h	espontaneo	120	38.8	148	40	.	143	5.4	135	19	88	-8	18.1	65	37.2	7.304	289	124.116	.	.	.	30.8333
2h	espontaneo	120	37.9	176	28	.	89	3.5	134	26	82	0	24.8	49	41.3	7.389	518.5	169.453	.	.	.	46.1059
2h	espontaneo	120	38.5	176	40	.	77	3.9	136	19	93	-8	18.4	84	39.3	7.287	487.9	141.801	.	.	.	79.1277
2h	espontaneo	120	38.9	124	48	.	52	2.9	135	28	76	3	26.8	43	40.3	7.438	178.4	108.36	.	.	.	165.031
2h	espontaneo	120	38.3	180	52	.	81	4.5	138	30	86	3	28.2	57	47.7	7.384	170.7	153.055	.	.	.	7.97101
2h	espontaneo	120	37.8	192	48	.	119	4.2	141	26	91	1	25.1	61	38.9	7.421	369.4	127.653	.	.	.	5.73248
2h	espontaneo	180	38.9	144	32	.	.	.	.	.	.	.	.	.	.	.	.	.	.	.	.	.
2h	espontaneo	180	39.7	176	40	.	.	.	.	.	.	.	.	.	.	.	.	.	.	.	.	.
2h	espontaneo	180	39	148	40	.	.	.	.	.	.	.	.	.	.	.	.	.	.	.	.	.
2h	espontaneo	180	38.2	164	.	.	.	.	.	.	.	.	.	.	.	.	.	.	.	.	.	.
2h	espontaneo	180	38.5	152	40	.	.	.	.	.	.	.	.	.	.	.	.	.	.	.	.	.
2h	espontaneo	180	39.1	112	80	.	.	.	.	.	.	.	.	.	.	.	.	.	.	.	.	.
2h	espontaneo	180	38.4	144	44	.	.	.	.	.	.	.	.	.	.	.	.	.	.	.	.	.
2h	espontaneo	180	37.6	192	48	.	.	.	.	.	.	.	.	.	.	.	.	.	.	.	.	.
2h	espontaneo	240	38.2	144	44	.	35	4.2	137	26	90	0	25	63	41	7.398	300.9	100.965	.	.	.	44.1026
2h	espontaneo	240	38.9	160	20	.	26	4.6	138	26	88	-1	24.4	65	47	7.332	420.6	77.1704	.	.	.	132.308
2h	espontaneo	240	38.6	160	36	.	85	3.2	136	20	87	-5	19	57	31.4	7.397	358	110.932	.	.	.	172.297
2h	espontaneo	240	38.2	148	40	.	.	3.8	140	32	93	6	30.7	75	54.1	7.368	162.9	82.6367	.	.	.	49.7297
2h	espontaneo	240	38.5	148	48	.	50	4.1	134	27	93	1	25.9	75	46.6	7.359	261.8	73.6334	.	.	.	147.953
2h	espontaneo	240	39.1	128	48	.	60	28	131	24	93	1	23	62	25.5	7.569	227.9	76.2058	.	.	.	41.1765
2h	espontaneo	240	38.7	128	44	.	65	4.5	139	29	90	2	27.4	67	49.1	7.362	294.4	92.926	.	.	.	41.9355
2h	espontaneo	240	37.6	180	40	.	91	4.3	139	24	86	-1	23.3	53	37.2	7.408	365.8	112.862	.	.	.	3.98406
2h	intervenção	0	39.7	128	52	8	34	3.8	141	27	64	1	26	41	49.2	7.342	255.5	55.3055	1	1	1	19.469
2h	intervenção	0	40.1	160	40	7	42	4.4	128	25	63	0	23.5	36	37.4	7.415	453.4	107.395	1	1	1	9.73451
2h	intervenção	0	39.9	168	88	7	95	5.2	136	9	54	-22	8.4	49	35.1	7.008	432	133.762	0	0	1	18.9723
2h	intervenção	0	39.6	96	56	9	67	4.1	141	25	65	-3	23.6	46	57.8	7.232	175.8	85.209	0	0	0	152.899
2h	intervenção	0	39.9	116	40	9	63	4.8	138	26	65	-1	24.4	44	50.5	7.306	328.3	102.894	1	1	1	32.2581
2h	intervenção	0	39.5	168	44	6	12	5.5	134	20	65	-6	19.2	41	38.1	7.319	147	100.322	1	2	1	32.1739
2h	intervenção	0	39.8	84	28	6	75	5.1	139	20	49	-7	19.1	33	40.6	7.292	227.3	132.154	0	1	2	67.5
2h	intervenção	0	40	140	48	8	85	3	137	22	97	-5	20.8	101	40.9	7.316	221.2	181.672	1	1	1	180
2h	intervenção	5	39.6	136	44	9	.	.	.	.	.	.	.	.	.	.	.	.	.	.	.	.
2h	intervenção	5	.	.	.	.	.	.	.	.	.	.	.	.	.	.	.	.	.	.	.	.
2h	intervenção	5	39.8	176	88	8	.	.	.	.	.	.	.	.	.	.	.	.	.	.	.	.
2h	intervenção	5	39.4	184	60	10	.	.	.	.	.	.	.	.	.	.	.	.	.	.	.	.
2h	intervenção	5	39.8	140	76	10	.	.	.	.	.	.	.	.	.	.	.	.	.	.	.	.
2h	intervenção	5	39	240	88	9	.	.	.	.	.	.	.	.	.	.	.	.	.	.	.	.
2h	intervenção	5	39.6	156	76	9	.	.	.	.	.	.	.	.	.	.	.	.	.	.	.	.
2h	intervenção	5	39	168	60	9	.	.	.	.	.	.	.	.	.	.	.	.	.	.	.	.
2h	intervenção	10	39.5	120	44	9	.	.	.	.	.	.	.	.	.	.	.	.	.	.	.	.
2h	intervenção	10	39.6	168	68	10	.	.	.	.	.	.	.	.	.	.	.	.	.	.	.	.
2h	intervenção	10	39.6	136	64	9	.	.	.	.	.	.	.	.	.	.	.	.	.	.	.	.
2h	intervenção	10	39.5	168	60	10	.	.	.	.	.	.	.	.	.	.	.	.	.	.	.	.
2h	intervenção	10	39.8	140	88	10	.	.	.	.	.	.	.	.	.	.	.	.	.	.	.	.
2h	intervenção	10	39	224	72	10	.	.	.	.	.	.	.	.	.	.	.	.	.	.	.	.
2h	intervenção	10	39.5	172	56	9	.	.	.	.	.	.	.	.	.	.	.	.	.	.	.	.
2h	intervenção	10	.	176	56	9	.	.	.	.	.	.	.	.	.	.	.	.	.	.	.	.
2h	intervenção	20	39.1	140	48	9	.	.	.	.	.	.	.	.	.	.	.	.	.	.	.	.
2h	intervenção	20	.	188	52	10	.	.	.	.	.	.	.	.	.	.	.	.	.	.	.	.
2h	intervenção	20	39.5	152	64	9	.	.	.	.	.	.	.	.	.	.	.	.	.	.	.	.
2h	intervenção	20	38.6	172	40	10	.	.	.	.	.	.	.	.	.	.	.	.	.	.	.	.
2h	intervenção	20	39.6	204	52	9	.	.	.	.	.	.	.	.	.	.	.	.	.	.	.	.
2h	intervenção	20	39	212	72	10	.	.	.	.	.	.	.	.	.	.	.	.	.	.	.	.
2h	intervenção	20	39.6	208	36	10	.	.	.	.	.	.	.	.	.	.	.	.	.	.	.	.
2h	intervenção	20	.	140	48	10	.	.	.	.	.	.	.	.	.	.	.	.	.	.	.	.
2h	intervenção	30	38.9	172	24	10	.	.	.	.	.	.	.	.	.	.	.	.	.	.	.	.
2h	intervenção	30	38.8	176	52	10	.	.	.	.	.	.	.	.	.	.	.	.	.	.	.	.
2h	intervenção	30	38.9	148	76	9	.	.	.	.	.	.	.	.	.	.	.	.	.	.	.	.
2h	intervenção	30	38	184	40	10	.	.	.	.	.	.	.	.	.	.	.	.	.	.	.	.
2h	intervenção	30	39.7	196	44	10	.	.	.	.	.	.	.	.	.	.	.	.	.	.	.	.
2h	intervenção	30	37	192	48	10	.	.	.	.	.	.	.	.	.	.	.	.	.	.	.	.
2h	intervenção	30	39.4	184	56	10	.	.	.	.	.	.	.	.	.	.	.	.	.	.	.	.
2h	intervenção	30	38	200	40	10	.	.	.	.	.	.	.	.	.	.	.	.	.	.	.	.
2h	intervenção	40	38.1	180	48	.	.	.	.	.	.	.	.	.	.	.	.	.	.	.	.	.
2h	intervenção	40	.	.	.	.	.	.	.	.	.	.	.	.	.	.	.	.	.	.	.	.
2h	intervenção	40	38.5	144	76	.	.	.	.	.	.	.	.	.	.	.	.	.	.	.	.	.
2h	intervenção	40	.	.	.	.	.	.	.	.	.	.	.	.	.	.	.	.	.	.	.	.
2h	intervenção	40	39.5	184	48	.	.	.	.	.	.	.	.	.	.	.	.	.	.	.	.	.
2h	intervenção	40	36.2	176	72	.	.	.	.	.	.	.	.	.	.	.	.	.	.	.	.	.
2h	intervenção	40	.	.	.	.	.	.	.	.	.	.	.	.	.	.	.	.	.	.	.	.
2h	intervenção	40	37.6	208	48	.	.	.	.	.	.	.	.	.	.	.	.	.	.	.	.	.
2h	intervenção	50	38.8	184	40	.	.	.	.	.	.	.	.	.	.	.	.	.	.	.	.	.
2h	intervenção	50	.	.	.	.	.	.	.	.	.	.	.	.	.	.	.	.	.	.	.	.
2h	intervenção	50	38	156	44	.	.	.	.	.	.	.	.	.	.	.	.	.	.	.	.	.
2h	intervenção	50	38.1	172	32	.	.	.	.	.	.	.	.	.	.	.	.	.	.	.	.	.
2h	intervenção	50	39.1	160	52	.	.	.	.	.	.	.	.	.	.	.	.	.	.	.	.	.
2h	intervenção	50	35.9	176	52	.	.	.	.	.	.	.	.	.	.	.	.	.	.	.	.	.
2h	intervenção	50	.	.	.	.	.	.	.	.	.	.	.	.	.	.	.	.	.	.	.	.
2h	intervenção	50	37.5	200	56	.	.	.	.	.	.	.	.	.	.	.	.	.	.	.	.	.
2h	intervenção	60	38.8	180	40	.	.	.	.	.	.	.	.	.	.	.	.	.	.	.	.	.
2h	intervenção	60	38.3	136	44	.	.	.	.	.	.	.	.	.	.	.	.	.	.	.	.	.
2h	intervenção	60	37.4	140	24	.	.	.	.	.	.	.	.	.	.	.	.	.	.	.	.	.
2h	intervenção	60	38.2	164	40	.	.	.	.	.	.	.	.	.	.	.	.	.	.	.	.	.
2h	intervenção	60	39.1	160	48	.	.	.	.	.	.	.	.	.	.	.	.	.	.	.	.	.
2h	intervenção	60	35.9	188	48	.	.	.	.	.	.	.	.	.	.	.	.	.	.	.	.	.
2h	intervenção	60	38.6	168	48	.	.	.	.	.	.	.	.	.	.	.	.	.	.	.	.	.
2h	intervenção	60	37.5	216	40	.	.	.	.	.	.	.	.	.	.	.	.	.	.	.	.	.
2h	intervenção	70	38.6	.	.	.	.	.	.	.	.	.	.	.	.	.	.	.	.	.	.	.
2h	intervenção	70	38.4	148	52	.	.	.	.	.	.	.	.	.	.	.	.	.	.	.	.	.
2h	intervenção	70	37.1	148	24	.	.	.	.	.	.	.	.	.	.	.	.	.	.	.	.	.
2h	intervenção	70	38.3	160	32	.	.	.	.	.	.	.	.	.	.	.	.	.	.	.	.	.
2h	intervenção	70	39.1	160	40	.	.	.	.	.	.	.	.	.	.	.	.	.	.	.	.	.
2h	intervenção	70	35.5	180	48	.	.	.	.	.	.	.	.	.	.	.	.	.	.	.	.	.
2h	intervenção	70	38.1	208	76	.	.	.	.	.	.	.	.	.	.	.	.	.	.	.	.	.
2h	intervenção	70	37.1	216	48	.	.	.	.	.	.	.	.	.	.	.	.	.	.	.	.	.
2h	intervenção	80	.	.	.	.	.	.	.	.	.	.	.	.	.	.	.	.	.	.	.	.
2h	intervenção	80	38.3	156	52	.	.	.	.	.	.	.	.	.	.	.	.	.	.	.	.	.
2h	intervenção	80	37.4	112	24	.	.	.	.	.	.	.	.	.	.	.	.	.	.	.	.	.
2h	intervenção	80	38.3	144	40	.	.	.	.	.	.	.	.	.	.	.	.	.	.	.	.	.
2h	intervenção	80	39.2	132	36	.	.	.	.	.	.	.	.	.	.	.	.	.	.	.	.	.
2h	intervenção	80	35.7	180	56	.	.	.	.	.	.	.	.	.	.	.	.	.	.	.	.	.
2h	intervenção	80	38.1	204	44	.	.	.	.	.	.	.	.	.	.	.	.	.	.	.	.	.
2h	intervenção	80	37.3	200	40	.	.	.	.	.	.	.	.	.	.	.	.	.	.	.	.	.
2h	intervenção	90	38.6	180	56	.	.	.	.	.	.	.	.	.	.	.	.	.	.	.	.	.
2h	intervenção	90	38.7	144	36	.	.	.	.	.	.	.	.	.	.	.	.	.	.	.	.	.
2h	intervenção	90	37.3	132	20	.	.	.	.	.	.	.	.	.	.	.	.	.	.	.	.	.
2h	intervenção	90	38	136	36	.	.	.	.	.	.	.	.	.	.	.	.	.	.	.	.	.
2h	intervenção	90	39.1	120	28	.	.	.	.	.	.	.	.	.	.	.	.	.	.	.	.	.
2h	intervenção	90	35.8	176	44	.	.	.	.	.	.	.	.	.	.	.	.	.	.	.	.	.
2h	intervenção	90	38	264	48	.	.	.	.	.	.	.	.	.	.	.	.	.	.	.	.	.
2h	intervenção	90	37.2	200	36	.	.	.	.	.	.	.	.	.	.	.	.	.	.	.	.	.
2h	intervenção	120	39	144	32	.	69	3.6	138	15	75	-9	14.4	42	21.8	7.435	544	148.232	.	.	.	3.11526
2h	intervenção	120	39	132	48	.	66	2.8	131	27	77	1	25.9	48	45.4	7.372	227.8	154.019	.	.	.	9.96885
2h	intervenção	120	37.6	192	32	.	36	4.5	137	21	74	-7	19.8	46	43.2	7.271	229.7	106.431	.	.	.	48.9655
2h	intervenção	120	38.3	144	28	.	114	4.4	137	30	68	4	28.7	40	49.6	7.376	464.3	119.614	.	.	.	12.8834
2h	intervenção	120	38.4	136	24	.	51	4.4	139	28	67	1	26.6	41	51.4	7.329	387.5	129.26	.	.	.	18.4049
2h	intervenção	120	35.9	180	44	.	111	3.8	133	25	68	-2	23.5	35	41.8	7.354	369.4	127.653	.	.	.	11.465
2h	intervenção	120	38.8	212	52	.	48	4.7	139	25	99	1	23.8	142	31.9	7.487	468.1	89.3891	.	.	.	106.441
2h	intervenção	120	37.4	160	36	.	103	3.8	141	27	96	1	25.8	88	43.3	7.386	321.9	107.717	.	.	.	150.139
2h	intervenção	180	39.1	164	48	.	.	.	.	.	.	.	.	.	.	.	.	.	.	.	.	.
2h	intervenção	180	38.6	104	64	.	.	.	.	.	.	.	.	.	.	.	.	.	.	.	.	.
2h	intervenção	180	38.2	120	20	.	.	.	.	.	.	.	.	.	.	.	.	.	.	.	.	.
2h	intervenção	180	.	.	.	.	.	.	.	.	.	.	.	.	.	.	.	.	.	.	.	.
2h	intervenção	180	38.8	164	40	.	.	.	.	.	.	.	.	.	.	.	.	.	.	.	.	.
2h	intervenção	180	36.6	180	36	.	.	.	.	.	.	.	.	.	.	.	.	.	.	.	.	.
2h	intervenção	180	37.8	152	48	.	.	.	.	.	.	.	.	.	.	.	.	.	.	.	.	.
2h	intervenção	180	37.5	160	36	.	.	.	.	.	.	.	.	.	.	.	.	.	.	.	.	.
2h	intervenção	240	38.8	.	.	.	65	2.9	141	21	72	-4	20.2	42	34.5	7.384	878.4	102.894	.	.	.	75.6757
2h	intervenção	240	38.5	136	52	.	75	4	139	29	86	3	27.6	56	46.3	7.389	266.7	80.3859	.	.	.	5.84795
2h	intervenção	240	38.1	128	36	.	19	6.2	134	28	71	2	27.1	41	46.4	7.379	374.5	83.2797	.	.	.	152.821
2h	intervenção	240	38.4	164	32	.	77	4.5	140	26	98	1	24.9	106	36.6	7.446	277.6	185.531	.	.	.	5.88235
2h	intervenção	240	38.7	128	32	.	62	4.9	141	30	90	5	28.8	64	45.9	7.412	457.3	83.6013	.	.	.	5.88235
2h	intervenção	240	37.3	148	32	.	51	4.6	137	25	86	-3	23.4	56	44.9	7.327	359.5	60.7717	.	.	.	109.96
2h	intervenção	240	37.8	168	64	.	55	4.5	139	22	100	0	21.1	138	19.6	7.643	475.3	94.2122	.	.	.	101.6
2h	intervenção	240	37.7	160	52	.	44	4.9	140	26	78	0	24.9	45	41.4	7.391	365.8	112.862	.	.	.	12.766
2-4h	espontaneo	0	40	128	88	8	106	4.2	141	15	52	-18	13.1	46	53.5	7.009	328.9	74.9196	1	1	1	59.7701
2-4h	espontaneo	0	39.5	68	56	6	44	4.8	139	26	57	-2	24.1	39	53.9	7.27	149.9	153.698	.	.	.	41.3043
2-4h	espontaneo	0	39.4	188	52	9	48	6.6	134	.	.	-5	.	32	.	7.13	319.3	99.3569	.	.	.	4.5977
2-4h	espontaneo	0	40.2	144	44	5	73	5	138	20	54	-11	18.3	50	69.6	7.049	333.4	99.0354	1	1	2	3.47826
2-4h	espontaneo	0	39.4	176	48	10	30	4.4	142	29	68	3	27.5	42	49.2	7.367	206.7	108.039	1	1	2	46.3636
2-4h	espontaneo	0	39.7	68	100	7	38	6	137	20	67	-6	19.1	43	37.9	7.322	370.7	105.466	1	1	2	42.7273
2-4h	espontaneo	0	39.7	164	52	9	102	3.1	137	18	77	-12	16.8	66	57	7.095	226.5	112.219	1	1	1	147.5
2-4h	espontaneo	0	39.6	196	60	8	87	2.8	133	17	59	-10	16.4	40	37.4	7.261	242.8	114.148	0	0	2	157.217
2-4h	espontaneo	5	39.7	88	64	9	.	.	.	.	.	.	.	.	.	.	.	.	.	.	.	.
2-4h	espontaneo	5	39.5	116	68	8	.	.	.	.	.	.	.	.	.	.	.	.	.	.	.	.
2-4h	espontaneo	5	39.3	200	52	10	.	.	.	.	.	.	.	.	.	.	.	.	.	.	.	.
2-4h	espontaneo	5	40	172	52	9	.	.	.	.	.	.	.	.	.	.	.	.	.	.	.	.
2-4h	espontaneo	5	39.4	180	52	10	.	.	.	.	.	.	.	.	.	.	.	.	.	.	.	.
2-4h	espontaneo	5	39.7	84	56	8	.	.	.	.	.	.	.	.	.	.	.	.	.	.	.	.
2-4h	espontaneo	5	39.7	144	44	9	.	.	.	.	.	.	.	.	.	.	.	.	.	.	.	.
2-4h	espontaneo	5	39.5	168	64	9	.	.	.	.	.	.	.	.	.	.	.	.	.	.	.	.
2-4h	espontaneo	10	40	120	64	9	.	.	.	.	.	.	.	.	.	.	.	.	.	.	.	.
2-4h	espontaneo	10	39.2	144	84	9	.	.	.	.	.	.	.	.	.	.	.	.	.	.	.	.
2-4h	espontaneo	10	38.6	152	60	10	.	.	.	.	.	.	.	.	.	.	.	.	.	.	.	.
2-4h	espontaneo	10	40	188	44	9	.	.	.	.	.	.	.	.	.	.	.	.	.	.	.	.
2-4h	espontaneo	10	38.9	192	44	10	.	.	.	.	.	.	.	.	.	.	.	.	.	.	.	.
2-4h	espontaneo	10	39.1	68	48	10	.	.	.	.	.	.	.	.	.	.	.	.	.	.	.	.
2-4h	espontaneo	10	38.8	188	52	9	.	.	.	.	.	.	.	.	.	.	.	.	.	.	.	.
2-4h	espontaneo	10	38.8	144	56	9	.	.	.	.	.	.	.	.	.	.	.	.	.	.	.	.
2-4h	espontaneo	20	39.7	216	56	10	.	.	.	.	.	.	.	.	.	.	.	.	.	.	.	.
2-4h	espontaneo	20	38.3	152	52	10	.	.	.	.	.	.	.	.	.	.	.	.	.	.	.	.
2-4h	espontaneo	20	38.9	.	.	10	.	.	.	.	.	.	.	.	.	.	.	.	.	.	.	.
2-4h	espontaneo	20	39.5	164	40	9	.	.	.	.	.	.	.	.	.	.	.	.	.	.	.	.
2-4h	espontaneo	20	38.6	208	56	10	.	.	.	.	.	.	.	.	.	.	.	.	.	.	.	.
2-4h	espontaneo	20	37.1	144	48	10	.	.	.	.	.	.	.	.	.	.	.	.	.	.	.	.
2-4h	espontaneo	20	38.7	144	40	10	.	.	.	.	.	.	.	.	.	.	.	.	.	.	.	.
2-4h	espontaneo	20	38.7	144	52	9	.	.	.	.	.	.	.	.	.	.	.	.	.	.	.	.
2-4h	espontaneo	30	38.7	196	56	10	.	.	.	.	.	.	.	.	.	.	.	.	.	.	.	.
2-4h	espontaneo	30	38.4	152	48	10	.	.	.	.	.	.	.	.	.	.	.	.	.	.	.	.
2-4h	espontaneo	30	38.4	152	56	10	.	.	.	.	.	.	.	.	.	.	.	.	.	.	.	.
2-4h	espontaneo	30	39.3	200	48	9	.	.	.	.	.	.	.	.	.	.	.	.	.	.	.	.
2-4h	espontaneo	30	38.4	184	52	10	.	.	.	.	.	.	.	.	.	.	.	.	.	.	.	.
2-4h	espontaneo	30	38.3	168	36	10	.	.	.	.	.	.	.	.	.	.	.	.	.	.	.	.
2-4h	espontaneo	30	38.7	152	28	10	.	.	.	.	.	.	.	.	.	.	.	.	.	.	.	.
2-4h	espontaneo	30	38.5	128	40	9	.	.	.	.	.	.	.	.	.	.	.	.	.	.	.	.
2-4h	espontaneo	40	37.9	204	52	.	.	.	.	.	.	.	.	.	.	.	.	.	.	.	.	.
2-4h	espontaneo	40	38.3	176	56	.	.	.	.	.	.	.	.	.	.	.	.	.	.	.	.	.
2-4h	espontaneo	40	38.4	200	56	.	.	.	.	.	.	.	.	.	.	.	.	.	.	.	.	.
2-4h	espontaneo	40	38.6	140	36	.	.	.	.	.	.	.	.	.	.	.	.	.	.	.	.	.
2-4h	espontaneo	40	38.6	220	32	.	.	.	.	.	.	.	.	.	.	.	.	.	.	.	.	.
2-4h	espontaneo	40	37.4	172	24	.	.	.	.	.	.	.	.	.	.	.	.	.	.	.	.	.
2-4h	espontaneo	40	38.6	184	36	.	.	.	.	.	.	.	.	.	.	.	.	.	.	.	.	.
2-4h	espontaneo	40	37.7	128	48	.	.	.	.	.	.	.	.	.	.	.	.	.	.	.	.	.
2-4h	espontaneo	50	37.5	188	40	.	.	.	.	.	.	.	.	.	.	.	.	.	.	.	.	.
2-4h	espontaneo	50	38.3	180	56	.	.	.	.	.	.	.	.	.	.	.	.	.	.	.	.	.
2-4h	espontaneo	50	38.2	156	56	.	.	.	.	.	.	.	.	.	.	.	.	.	.	.	.	.
2-4h	espontaneo	50	38.2	152	40	.	.	.	.	.	.	.	.	.	.	.	.	.	.	.	.	.
2-4h	espontaneo	50	38.5	192	32	.	.	.	.	.	.	.	.	.	.	.	.	.	.	.	.	.
2-4h	espontaneo	50	37.5	160	24	.	.	.	.	.	.	.	.	.	.	.	.	.	.	.	.	.
2-4h	espontaneo	50	38.7	144	32	.	.	.	.	.	.	.	.	.	.	.	.	.	.	.	.	.
2-4h	espontaneo	50	37.4	120	32	.	.	.	.	.	.	.	.	.	.	.	.	.	.	.	.	.
2-4h	espontaneo	60	37.3	168	36	.	.	.	.	.	.	.	.	.	.	.	.	.	.	.	.	.
2-4h	espontaneo	60	38.2	188	72	.	.	.	.	.	.	.	.	.	.	.	.	.	.	.	.	.
2-4h	espontaneo	60	38.8	124	32	.	.	.	.	.	.	.	.	.	.	.	.	.	.	.	.	.
2-4h	espontaneo	60	38.5	160	32	.	.	.	.	.	.	.	.	.	.	.	.	.	.	.	.	.
2-4h	espontaneo	60	38.3	136	36	.	.	.	.	.	.	.	.	.	.	.	.	.	.	.	.	.
2-4h	espontaneo	60	37.4	164	32	.	.	.	.	.	.	.	.	.	.	.	.	.	.	.	.	.
2-4h	espontaneo	60	38.5	128	32	.	.	.	.	.	.	.	.	.	.	.	.	.	.	.	.	.
2-4h	espontaneo	60	38	136	40	.	.	.	.	.	.	.	.	.	.	.	.	.	.	.	.	.
2-4h	espontaneo	70	37.5	184	48	.	.	.	.	.	.	.	.	.	.	.	.	.	.	.	.	.
2-4h	espontaneo	70	38.7	164	72	.	.	.	.	.	.	.	.	.	.	.	.	.	.	.	.	.
2-4h	espontaneo	70	39.3	136	20	.	.	.	.	.	.	.	.	.	.	.	.	.	.	.	.	.
2-4h	espontaneo	70	38.2	172	40	.	.	.	.	.	.	.	.	.	.	.	.	.	.	.	.	.
2-4h	espontaneo	70	38.7	136	36	.	.	.	.	.	.	.	.	.	.	.	.	.	.	.	.	.
2-4h	espontaneo	70	37.2	144	32	.	.	.	.	.	.	.	.	.	.	.	.	.	.	.	.	.
2-4h	espontaneo	70	38.5	128	28	.	.	.	.	.	.	.	.	.	.	.	.	.	.	.	.	.
2-4h	espontaneo	70	38.1	132	28	.	.	.	.	.	.	.	.	.	.	.	.	.	.	.	.	.
2-4h	espontaneo	80	.	.	.	.	.	.	.	.	.	.	.	.	.	.	.	.	.	.	.	.
2-4h	espontaneo	80	38.3	136	56	.	.	.	.	.	.	.	.	.	.	.	.	.	.	.	.	.
2-4h	espontaneo	80	39.1	.	.	.	.	.	.	.	.	.	.	.	.	.	.	.	.	.	.	.
2-4h	espontaneo	80	38.3	156	40	.	.	.	.	.	.	.	.	.	.	.	.	.	.	.	.	.
2-4h	espontaneo	80	38.5	152	24	.	.	.	.	.	.	.	.	.	.	.	.	.	.	.	.	.
2-4h	espontaneo	80	37.2	160	32	.	.	.	.	.	.	.	.	.	.	.	.	.	.	.	.	.
2-4h	espontaneo	80	38.7	128	40	.	.	.	.	.	.	.	.	.	.	.	.	.	.	.	.	.
2-4h	espontaneo	80	37.7	172	32	.	.	.	.	.	.	.	.	.	.	.	.	.	.	.	.	.
2-4h	espontaneo	90	.	.	.	.	.	.	.	.	.	.	.	.	.	.	.	.	.	.	.	.
2-4h	espontaneo	90	38.5	136	44	.	.	.	.	.	.	.	.	.	.	.	.	.	.	.	.	.
2-4h	espontaneo	90	.	.	.	.	.	.	.	.	.	.	.	.	.	.	.	.	.	.	.	.
2-4h	espontaneo	90	38.5	204	36	.	.	.	.	.	.	.	.	.	.	.	.	.	.	.	.	.
2-4h	espontaneo	90	38.6	128	24	.	.	.	.	.	.	.	.	.	.	.	.	.	.	.	.	.
2-4h	espontaneo	90	37.3	128	32	.	.	.	.	.	.	.	.	.	.	.	.	.	.	.	.	.
2-4h	espontaneo	90	38.8	120	36	.	.	.	.	.	.	.	.	.	.	.	.	.	.	.	.	.
2-4h	espontaneo	90	37.8	184	48	.	.	.	.	.	.	.	.	.	.	.	.	.	.	.	.	.
2-4h	espontaneo	120	37.8	200	44	.	43	6	137	16	86	-12	14.9	61	33.7	7.258	221.9	137.942	.	.	.	13.1488
2-4h	espontaneo	120	38.7	196	44	.	30	4.1	140	26	85	2	25.2	52	36.5	7.453	204.8	110.611	.	.	.	5.7971
2-4h	espontaneo	120	39.1	108	24	.	59	3.4	134	19	93	-6	18.4	72	32.1	7.374	243.5	203.215	.	.	.	13.1488
2-4h	espontaneo	120	38.4	192	56	.	93	3.8	139	30	92	4	28.6	70	49.6	7.376	197	114.791	.	.	.	10.1911
2-4h	espontaneo	120	38.9	152	28	.	14	4.7	142	29	80	4	28	49	45.3	7.407	295	116.077	.	.	.	177.839
2-4h	espontaneo	120	36.9	168	44	.	30	5.1	139	28	72	1	26.2	40	45.7	7.366	362.4	109.325	.	.	.	139.612
2-4h	espontaneo	120	39.1	128	48	.	.	5.5	134	23	83	-2	22.4	52	36.3	7.407	272.7	104.823	.	.	.	3.38983
2-4h	espontaneo	120	39.4	156	36	.	61	3.6	137	26	72	-1	24.5	48	49.8	7.314	193.3	110.611	.	.	.	78.6207
2-4h	espontaneo	180	37.9	204	44	.	.	.	.	.	.	.	.	.	.	.	.	.	.	.	.	.
2-4h	espontaneo	180	39	104	32	.	.	.	.	.	.	.	.	.	.	.	.	.	.	.	.	.
2-4h	espontaneo	180	38.6	144	48	.	.	.	.	.	.	.	.	.	.	.	.	.	.	.	.	.
2-4h	espontaneo	180	38.9	140	32	.	.	.	.	.	.	.	.	.	.	.	.	.	.	.	.	.
2-4h	espontaneo	180	38.7	148	36	.	.	.	.	.	.	.	.	.	.	.	.	.	.	.	.	.
2-4h	espontaneo	180	37.2	112	32	.	.	.	.	.	.	.	.	.	.	.	.	.	.	.	.	.
2-4h	espontaneo	180	38.9	152	32	.	.	.	.	.	.	.	.	.	.	.	.	.	.	.	.	.
2-4h	espontaneo	180	38	128	36	.	.	.	.	.	.	.	.	.	.	.	.	.	.	.	.	.
2-4h	espontaneo	240	38.7	188	48	.	45	3.4	136	13	88	-12	12.9	59	21.1	7.399	265.8	93.8907	.	.	.	64.8855
2-4h	espontaneo	240	38.7	100	44	.	46	3.8	139	27	99	2	26	123	37.7	7.453	820.7	85.209	.	.	.	75.8065
2-4h	espontaneo	240	38.6	144	44	.	73	4.7	139	30	85	3	28.4	56	50.5	7.366	502.3	171.383	.	.	.	4.58015
2-4h	espontaneo	240	38.8	132	44	.	33	3.8	140	28	94	1	28.6	83	47.2	7.364	282.8	85.8521	.	.	.	82.8685
2-4h	espontaneo	240	38.8	140	32	.	26	3.9	139	26	96	0	24.8	87	41.1	7.396	301.5	85.5305	.	.	.	98.9362
2-4h	espontaneo	240	37.4	144	40	.	39	5.4	139	30	79	4	28.2	45	45.6	7.407	649.5	124.116	.	.	.	28.7234
2-4h	espontaneo	240	38.8	140	60	.	32	4.8	129	20	85	-2	19.4	45	21.1	7.578	286.3	89.0675	.	.	.	64
2-4h	espontaneo	240	37.6	120	28	.	94	5.1	129	21	92	-5	19.9	64	31.9	7.406	396.1	101.286	.	.	.	70.8995
2-4h	intervenção	0	40.2	68	36	5	35	6	134	23	60	-5	21.4	40	47.3	7.273	410.1	121.222	1	1	1	74.7826
2-4h	intervenção	0	40.2	104	88	6	84	4.5	134	14	85	-17	12.5	81	44.6	7.074	453.9	105.788	1	1	2	173.913
2-4h	intervenção	0	37	192	28	6	90	5	134	21	40	-10	19.1	37	65.1	7.091	202.8	115.113	1	1	1	28.1818
2-4h	intervenção	0	39.2	68	44	6	24	3.6	137	27	48	-2	25	35	58	7.255	367.2	101.929	1	2	2	113.333
2-4h	intervenção	0	39.8	68	96	7	33	4.1	139	23	99	0	21.8	110	26	7.539	174.2	115.434	2	2	2	15
2-4h	intervenção	0	39.4	96	36	6	31	6.2	139	26	72	2	25.4	39	34.5	7.483	184.6	108.039	0	0	2	45.8498
2-4h	intervenção	0	38.8	108	28	5	48	4.4	140	24	63	-5	22.6	45	56.8	7.219	235.7	131.833	0	1	2	67.8261
2-4h	intervenção	0	40.8	108	68	7	89	4.5	133	14	76	-16	12.5	66	41.3	7.112	235.7	146.945	1	2	2	45.2174
2-4h	intervenção	5	40.2	132	56	6	.	.	.	.	.	.	.	.	.	.	.	.	.	.	.	.
2-4h	intervenção	5	40.2	176	72	8	.	.	.	.	.	.	.	.	.	.	.	.	.	.	.	.
2-4h	intervenção	5	39.6	208	48	8	.	.	.	.	.	.	.	.	.	.	.	.	.	.	.	.
2-4h	intervenção	5	39.3	144	44	10	.	.	.	.	.	.	.	.	.	.	.	.	.	.	.	.
2-4h	intervenção	5	.	.	.	.	.	.	.	.	.	.	.	.	.	.	.	.	.	.	.	.
2-4h	intervenção	5	39.3	.	.	.	.	.	.	.	.	.	.	.	.	.	.	.	.	.	.	.
2-4h	intervenção	5	39.3	136	56	6	.	.	.	.	.	.	.	.	.	.	.	.	.	.	.	.
2-4h	intervenção	5	40.5	164	68	9	.	.	.	.	.	.	.	.	.	.	.	.	.	.	.	.
2-4h	intervenção	10	39	160	68	8	.	.	.	.	.	.	.	.	.	.	.	.	.	.	.	.
2-4h	intervenção	10	40	164	48	9	.	.	.	.	.	.	.	.	.	.	.	.	.	.	.	.
2-4h	intervenção	10	39.1	240	48	9	.	.	.	.	.	.	.	.	.	.	.	.	.	.	.	.
2-4h	intervenção	10	39.3	200	44	10	.	.	.	.	.	.	.	.	.	.	.	.	.	.	.	.
2-4h	intervenção	10	39.8	120	48	10	.	.	.	.	.	.	.	.	.	.	.	.	.	.	.	.
2-4h	intervenção	10	39.2	120	48	8	.	.	.	.	.	.	.	.	.	.	.	.	.	.	.	.
2-4h	intervenção	10	39.1	160	48	10	.	.	.	.	.	.	.	.	.	.	.	.	.	.	.	.
2-4h	intervenção	10	.	160	92	8	.	.	.	.	.	.	.	.	.	.	.	.	.	.	.	.
2-4h	intervenção	20	39.8	192	40	10	.	.	.	.	.	.	.	.	.	.	.	.	.	.	.	.
2-4h	intervenção	20	39.5	172	40	10	.	.	.	.	.	.	.	.	.	.	.	.	.	.	.	.
2-4h	intervenção	20	38.7	224	40	9	.	.	.	.	.	.	.	.	.	.	.	.	.	.	.	.
2-4h	intervenção	20	38.4	200	40	10	.	.	.	.	.	.	.	.	.	.	.	.	.	.	.	.
2-4h	intervenção	20	39.5	136	60	10	.	.	.	.	.	.	.	.	.	.	.	.	.	.	.	.
2-4h	intervenção	20	39	128	56	9	.	.	.	.	.	.	.	.	.	.	.	.	.	.	.	.
2-4h	intervenção	20	39	160	40	9	.	.	.	.	.	.	.	.	.	.	.	.	.	.	.	.
2-4h	intervenção	20	40.5	180	52	10	.	.	.	.	.	.	.	.	.	.	.	.	.	.	.	.
2-4h	intervenção	30	38.9	176	32	10	.	.	.	.	.	.	.	.	.	.	.	.	.	.	.	.
2-4h	intervenção	30	38.8	200	44	10	.	.	.	.	.	.	.	.	.	.	.	.	.	.	.	.
2-4h	intervenção	30	38.2	224	48	9	.	.	.	.	.	.	.	.	.	.	.	.	.	.	.	.
2-4h	intervenção	30	38.5	188	56	10	.	.	.	.	.	.	.	.	.	.	.	.	.	.	.	.
2-4h	intervenção	30	39.1	160	60	10	.	.	.	.	.	.	.	.	.	.	.	.	.	.	.	.
2-4h	intervenção	30	38.6	104	60	10	.	.	.	.	.	.	.	.	.	.	.	.	.	.	.	.
2-4h	intervenção	30	38.7	136	32	10	.	.	.	.	.	.	.	.	.	.	.	.	.	.	.	.
2-4h	intervenção	30	39.9	168	52	10	.	.	.	.	.	.	.	.	.	.	.	.	.	.	.	.
2-4h	intervenção	40	38.9	192	32	.	.	.	.	.	.	.	.	.	.	.	.	.	.	.	.	.
2-4h	intervenção	40	37.6	204	36	.	.	.	.	.	.	.	.	.	.	.	.	.	.	.	.	.
2-4h	intervenção	40	38.2	240	44	.	.	.	.	.	.	.	.	.	.	.	.	.	.	.	.	.
2-4h	intervenção	40	37.5	144	44	.	.	.	.	.	.	.	.	.	.	.	.	.	.	.	.	.
2-4h	intervenção	40	38.6	144	60	.	.	.	.	.	.	.	.	.	.	.	.	.	.	.	.	.
2-4h	intervenção	40	38.1	128	48	.	.	.	.	.	.	.	.	.	.	.	.	.	.	.	.	.
2-4h	intervenção	40	38.3	136	32	.	.	.	.	.	.	.	.	.	.	.	.	.	.	.	.	.
2-4h	intervenção	40	39.7	184	60	.	.	.	.	.	.	.	.	.	.	.	.	.	.	.	.	.
2-4h	intervenção	50	38.7	200	48	.	.	.	.	.	.	.	.	.	.	.	.	.	.	.	.	.
2-4h	intervenção	50	37.4	188	32	.	.	.	.	.	.	.	.	.	.	.	.	.	.	.	.	.
2-4h	intervenção	50	38.1	224	40	.	.	.	.	.	.	.	.	.	.	.	.	.	.	.	.	.
2-4h	intervenção	50	38	160	44	.	.	.	.	.	.	.	.	.	.	.	.	.	.	.	.	.
2-4h	intervenção	50	38.5	152	32	.	.	.	.	.	.	.	.	.	.	.	.	.	.	.	.	.
2-4h	intervenção	50	38.1	152	52	.	.	.	.	.	.	.	.	.	.	.	.	.	.	.	.	.
2-4h	intervenção	50	38.6	144	40	.	.	.	.	.	.	.	.	.	.	.	.	.	.	.	.	.
2-4h	intervenção	50	39.1	132	28	.	.	.	.	.	.	.	.	.	.	.	.	.	.	.	.	.
2-4h	intervenção	60	38.5	188	36	.	.	.	.	.	.	.	.	.	.	.	.	.	.	.	.	.
2-4h	intervenção	60	37.2	192	40	.	.	.	.	.	.	.	.	.	.	.	.	.	.	.	.	.
2-4h	intervenção	60	38.2	208	36	.	.	.	.	.	.	.	.	.	.	.	.	.	.	.	.	.
2-4h	intervenção	60	37.8	152	48	.	.	.	.	.	.	.	.	.	.	.	.	.	.	.	.	.
2-4h	intervenção	60	38.4	132	40	.	.	.	.	.	.	.	.	.	.	.	.	.	.	.	.	.
2-4h	intervenção	60	38.1	120	44	.	.	.	.	.	.	.	.	.	.	.	.	.	.	.	.	.
2-4h	intervenção	60	37.8	128	32	.	.	.	.	.	.	.	.	.	.	.	.	.	.	.	.	.
2-4h	intervenção	60	38.5	120	28	.	.	.	.	.	.	.	.	.	.	.	.	.	.	.	.	.
2-4h	intervenção	70	38.6	180	36	.	.	.	.	.	.	.	.	.	.	.	.	.	.	.	.	.
2-4h	intervenção	70	37.3	180	32	.	.	.	.	.	.	.	.	.	.	.	.	.	.	.	.	.
2-4h	intervenção	70	37.8	136	40	.	.	.	.	.	.	.	.	.	.	.	.	.	.	.	.	.
2-4h	intervenção	70	37.8	144	40	.	.	.	.	.	.	.	.	.	.	.	.	.	.	.	.	.
2-4h	intervenção	70	38.4	160	40	.	.	.	.	.	.	.	.	.	.	.	.	.	.	.	.	.
2-4h	intervenção	70	38.1	116	32	.	.	.	.	.	.	.	.	.	.	.	.	.	.	.	.	.
2-4h	intervenção	70	37.7	168	48	.	.	.	.	.	.	.	.	.	.	.	.	.	.	.	.	.
2-4h	intervenção	70	38.9	144	28	.	.	.	.	.	.	.	.	.	.	.	.	.	.	.	.	.
2-4h	intervenção	80	38	164	32	.	.	.	.	.	.	.	.	.	.	.	.	.	.	.	.	.
2-4h	intervenção	80	36.9	184	32	.	.	.	.	.	.	.	.	.	.	.	.	.	.	.	.	.
2-4h	intervenção	80	37.8	164	36	.	.	.	.	.	.	.	.	.	.	.	.	.	.	.	.	.
2-4h	intervenção	80	37.1	172	40	.	.	.	.	.	.	.	.	.	.	.	.	.	.	.	.	.
2-4h	intervenção	80	38.3	160	40	.	.	.	.	.	.	.	.	.	.	.	.	.	.	.	.	.
2-4h	intervenção	80	37.9	116	32	.	.	.	.	.	.	.	.	.	.	.	.	.	.	.	.	.
2-4h	intervenção	80	38	164	24	.	.	.	.	.	.	.	.	.	.	.	.	.	.	.	.	.
2-4h	intervenção	80	38.9	120	32	.	.	.	.	.	.	.	.	.	.	.	.	.	.	.	.	.
2-4h	intervenção	90	38.7	152	32	.	.	.	.	.	.	.	.	.	.	.	.	.	.	.	.	.
2-4h	intervenção	90	36.4	192	36	.	.	.	.	.	.	.	.	.	.	.	.	.	.	.	.	.
2-4h	intervenção	90	38	164	28	.	.	.	.	.	.	.	.	.	.	.	.	.	.	.	.	.
2-4h	intervenção	90	37.8	152	44	.	.	.	.	.	.	.	.	.	.	.	.	.	.	.	.	.
2-4h	intervenção	90	37.4	116	32	.	.	.	.	.	.	.	.	.	.	.	.	.	.	.	.	.
2-4h	intervenção	90	38.1	128	52	.	.	.	.	.	.	.	.	.	.	.	.	.	.	.	.	.
2-4h	intervenção	90	37.8	172	44	.	.	.	.	.	.	.	.	.	.	.	.	.	.	.	.	.
2-4h	intervenção	90	38.4	160	60	.	.	.	.	.	.	.	.	.	.	.	.	.	.	.	.	.
2-4h	intervenção	120	38	176	40	.	26	3.9	137	28	90	2	27.1	65	46.7	7.376	453.9	105.788	.	.	.	14.0468
2-4h	intervenção	120	37.5	188	44	.	23	5.4	132	20	93	-8	18.4	77	40.7	7.265	577.8	100.643	.	.	.	7.64331
2-4h	intervenção	120	38.4	208	32	.	181	4.5	136	25	84	-2	24.1	57	47.7	7.339	367.7	112.54	.	.	.	161.773
2-4h	intervenção	120	37.8	160	36	.	63	4.6	136	31	90	5	29.4	62	47.9	7.4	523.2	121.222	.	.	.	167.458
2-4h	intervenção	120	38	120	40	.	56	3.7	140	22	73	-3	21.3	38	31.7	7.439	821.4	132.476	.	.	.	14.2373
2-4h	intervenção	120	38	136	44	.	48	4.3	142	28	94	3	27.2	74	44.8	7.395	227	80.3859	.	.	.	8.81356
2-4h	intervenção	120	37.9	164	36	.	71	4.3	139	27	92	2	26.2	68	42.8	7.399	353.1	95.8199	.	.	.	12.8773
2-4h	intervenção	120	38.1	140	36	.	19	4.9	133	22	94	-5	20.5	81	38.3	7.341	245	97.1061	.	.	.	25.6198
2-4h	intervenção	180	38.3	196	32	.	.	.	.	.	.	.	.	.	.	.	.	.	.	.	.	.
2-4h	intervenção	180	37.9	196	28	.	.	.	.	.	.	.	.	.	.	.	.	.	.	.	.	.
2-4h	intervenção	180	38.3	176	40	.	.	.	.	.	.	.	.	.	.	.	.	.	.	.	.	.
2-4h	intervenção	180	38	140	48	.	.	.	.	.	.	.	.	.	.	.	.	.	.	.	.	.
2-4h	intervenção	180	38.7	116	44	.	.	.	.	.	.	.	.	.	.	.	.	.	.	.	.	.
2-4h	intervenção	180	38.4	112	44	.	.	.	.	.	.	.	.	.	.	.	.	.	.	.	.	.
2-4h	intervenção	180	38	148	36	.	.	.	.	.	.	.	.	.	.	.	.	.	.	.	.	.
2-4h	intervenção	180	38.8	128	28	.	.	.	.	.	.	.	.	.	.	.	.	.	.	.	.	.
2-4h	intervenção	240	38.2	176	32	.	58	4.5	135	27	85	1	26	54	43.1	7.394	251.4	72.9904	.	.	.	84.3636
2-4h	intervenção	240	38.2	180	40	.	17	4.7	133	24	84	-3	22.6	57	44.8	7.316	355.8	101.929	.	.	.	12.749
2-4h	intervenção	240	38.3	184	44	.	111	4.1	137	28	86	2	27	58	47.5	7.369	346.2	104.502	.	.	.	96.8085
2-4h	intervenção	240	37.8	144	32	.	63	4	139	27	88	0	25.3	61	47.1	7.343	391.9	83.6013	.	.	.	36
2-4h	intervenção	240	38.3	120	64	.	73	4	139	26	90	1	24.8	61	38.1	7.428	283.7	96.7846	.	.	.	12
2-4h	intervenção	240	38.1	100	44	.	42	3.5	143	28	98	4	27.3	99	39.8	7.448	466.5	79.0997	.	.	.	31.2
2-4h	intervenção	240	38.3	148	48	.	58	4.7	138	29	96	4	27.6	83	42.5	7.426	229	93.8907	.	.	.	13.7566
2-4h	intervenção	240	38.8	160	52	.	15	4	135	28	80	1	26.5	52	50.4	7.337	263.4	85.5305	.	.	.	58.2011
4h	espontaneo	0	.	104	44	6	54	4.2	137	26	46	-3	24.2	34	57.3	7.244	257.2	121.865	1	1	2	63.5945
4h	espontaneo	0	40.2	168	68	8	59	4.5	141	23	54	-6	21.4	41	54.3	7.221	237.4	96.463	1	2	2	36.6667
4h	espontaneo	0	40.7	92	52	6	128	4.2	137	19	58	-12	17.5	50	60.1	7.093	257.8	119.293	1	1	1	55.9783
4h	espontaneo	0	39.8	160	36	8	45	5.2	141	28	54	0	26.3	39	60.2	7.262	154.5	103.215	1	1	1	72.7273
4h	espontaneo	0	39.8	56	36	5	48	4.4	133	25	35	-2	23.8	28	51.2	7.288	365.4	175.563	1	1	1	56.0606
4h	espontaneo	0	40.7	104	48	7	91	4.9	136	18	39	-14	16	40	61	7.05	379.1	211.897	0	0	1	24
4h	espontaneo	5	.	124	60	9	.	.	.	.	.	.	.	.	.	.	.	.	.	.	.	.
4h	espontaneo	5	40.1	84	72	9	.	.	.	.	.	.	.	.	.	.	.	.	.	.	.	.
4h	espontaneo	5	40.5	140	72	9	.	.	.	.	.	.	.	.	.	.	.	.	.	.	.	.
4h	espontaneo	5	39.6	172	48	8	.	.	.	.	.	.	.	.	.	.	.	.	.	.	.	.
4h	espontaneo	5	39.8	140	56	6	.	.	.	.	.	.	.	.	.	.	.	.	.	.	.	.
4h	espontaneo	5	40.5	164	60	9	.	.	.	.	.	.	.	.	.	.	.	.	.	.	.	.
4h	espontaneo	10	39.5	160	104	10	.	.	.	.	.	.	.	.	.	.	.	.	.	.	.	.
4h	espontaneo	10	39.9	124	48	9	.	.	.	.	.	.	.	.	.	.	.	.	.	.	.	.
4h	espontaneo	10	40.2	144	60	10	.	.	.	.	.	.	.	.	.	.	.	.	.	.	.	.
4h	espontaneo	10	39.4	208	40	9	.	.	.	.	.	.	.	.	.	.	.	.	.	.	.	.
4h	espontaneo	10	39.5	164	56	9	.	.	.	.	.	.	.	.	.	.	.	.	.	.	.	.
4h	espontaneo	10	40.4	168	44	9	.	.	.	.	.	.	.	.	.	.	.	.	.	.	.	.
4h	espontaneo	20	39.2	164	92	10	.	.	.	.	.	.	.	.	.	.	.	.	.	.	.	.
4h	espontaneo	20	38.8	132	44	10	.	.	.	.	.	.	.	.	.	.	.	.	.	.	.	.
4h	espontaneo	20	40.1	148	60	10	.	.	.	.	.	.	.	.	.	.	.	.	.	.	.	.
4h	espontaneo	20	39.4	288	48	10	.	.	.	.	.	.	.	.	.	.	.	.	.	.	.	.
4h	espontaneo	20	39.1	168	56	9	.	.	.	.	.	.	.	.	.	.	.	.	.	.	.	.
4h	espontaneo	20	40	164	44	10	.	.	.	.	.	.	.	.	.	.	.	.	.	.	.	.
4h	espontaneo	30	38.4	156	64	10	.	.	.	.	.	.	.	.	.	.	.	.	.	.	.	.
4h	espontaneo	30	38.1	188	40	10	.	.	.	.	.	.	.	.	.	.	.	.	.	.	.	.
4h	espontaneo	30	39.8	124	60	10	.	.	.	.	.	.	.	.	.	.	.	.	.	.	.	.
4h	espontaneo	30	39.4	208	48	10	.	.	.	.	.	.	.	.	.	.	.	.	.	.	.	.
4h	espontaneo	30	38.5	156	52	9	.	.	.	.	.	.	.	.	.	.	.	.	.	.	.	.
4h	espontaneo	30	39.8	172	44	10	.	.	.	.	.	.	.	.	.	.	.	.	.	.	.	.
4h	espontaneo	40	38.5	168	64	.	.	.	.	.	.	.	.	.	.	.	.	.	.	.	.	.
4h	espontaneo	40	37.7	160	28	.	.	.	.	.	.	.	.	.	.	.	.	.	.	.	.	.
4h	espontaneo	40	39.7	136	56	.	.	.	.	.	.	.	.	.	.	.	.	.	.	.	.	.
4h	espontaneo	40	39.3	168	60	.	.	.	.	.	.	.	.	.	.	.	.	.	.	.	.	.
4h	espontaneo	40	38.7	148	52	.	.	.	.	.	.	.	.	.	.	.	.	.	.	.	.	.
4h	espontaneo	40	39.9	168	60	.	.	.	.	.	.	.	.	.	.	.	.	.	.	.	.	.
4h	espontaneo	50	38.5	176	60	.	.	.	.	.	.	.	.	.	.	.	.	.	.	.	.	.
4h	espontaneo	50	37.4	168	40	.	.	.	.	.	.	.	.	.	.	.	.	.	.	.	.	.
4h	espontaneo	50	39.6	148	60	.	.	.	.	.	.	.	.	.	.	.	.	.	.	.	.	.
4h	espontaneo	50	39.1	168	48	.	.	.	.	.	.	.	.	.	.	.	.	.	.	.	.	.
4h	espontaneo	50	38.5	192	76	.	.	.	.	.	.	.	.	.	.	.	.	.	.	.	.	.
4h	espontaneo	50	39.9	160	36	.	.	.	.	.	.	.	.	.	.	.	.	.	.	.	.	.
4h	espontaneo	60	38.5	180	60	.	.	.	.	.	.	.	.	.	.	.	.	.	.	.	.	.
4h	espontaneo	60	38	168	52	.	.	.	.	.	.	.	.	.	.	.	.	.	.	.	.	.
4h	espontaneo	60	39.7	128	60	.	.	.	.	.	.	.	.	.	.	.	.	.	.	.	.	.
4h	espontaneo	60	38.9	196	40	.	.	.	.	.	.	.	.	.	.	.	.	.	.	.	.	.
4h	espontaneo	60	38.2	216	52	.	.	.	.	.	.	.	.	.	.	.	.	.	.	.	.	.
4h	espontaneo	60	39.7	136	32	.	.	.	.	.	.	.	.	.	.	.	.	.	.	.	.	.
4h	espontaneo	70	38.4	180	60	.	.	.	.	.	.	.	.	.	.	.	.	.	.	.	.	.
4h	espontaneo	70	37.9	144	32	.	.	.	.	.	.	.	.	.	.	.	.	.	.	.	.	.
4h	espontaneo	70	39.6	124	56	.	.	.	.	.	.	.	.	.	.	.	.	.	.	.	.	.
4h	espontaneo	70	38.7	156	32	.	.	.	.	.	.	.	.	.	.	.	.	.	.	.	.	.
4h	espontaneo	70	38.1	204	48	.	.	.	.	.	.	.	.	.	.	.	.	.	.	.	.	.
4h	espontaneo	70	39.7	112	28	.	.	.	.	.	.	.	.	.	.	.	.	.	.	.	.	.
4h	espontaneo	80	.	180	60	.	.	.	.	.	.	.	.	.	.	.	.	.	.	.	.	.
4h	espontaneo	80	.	144	32	.	.	.	.	.	.	.	.	.	.	.	.	.	.	.	.	.
4h	espontaneo	80	40	128	68	.	.	.	.	.	.	.	.	.	.	.	.	.	.	.	.	.
4h	espontaneo	80	39.1	196	40	.	.	.	.	.	.	.	.	.	.	.	.	.	.	.	.	.
4h	espontaneo	80	37.9	192	52	.	.	.	.	.	.	.	.	.	.	.	.	.	.	.	.	.
4h	espontaneo	80	39.7	120	20	.	.	.	.	.	.	.	.	.	.	.	.	.	.	.	.	.
4h	espontaneo	90	38.3	116	52	.	.	.	.	.	.	.	.	.	.	.	.	.	.	.	.	.
4h	espontaneo	90	38.1	144	36	.	.	.	.	.	.	.	.	.	.	.	.	.	.	.	.	.
4h	espontaneo	90	39.8	136	48	.	.	.	.	.	.	.	.	.	.	.	.	.	.	.	.	.
4h	espontaneo	90	39.2	152	32	.	.	.	.	.	.	.	.	.	.	.	.	.	.	.	.	.
4h	espontaneo	90	37.8	204	44	.	.	.	.	.	.	.	.	.	.	.	.	.	.	.	.	.
4h	espontaneo	90	39.6	120	20	.	.	.	.	.	.	.	.	.	.	.	.	.	.	.	.	.
4h	espontaneo	120	38.4	148	40	.	60	4.3	135	30	76	3	28.3	46	49	7.375	273.2	142.444	.	.	.	8.02676
4h	espontaneo	120	37.7	120	32	.	44	6	137	22	90	-2	21	55	27.8	7.489	357.8	112.54	.	.	.	141.828
4h	espontaneo	120	39.4	156	48	.	31	4.7	138	28	81	2	26.9	54	48	7.367	382.5	80.7074	.	.	.	104.348
4h	espontaneo	120	39	184	36	.	50	4	141	24	89	0	23.3	59	34.8	7.441	268.7	101.286	.	.	.	75.8333
4h	espontaneo	120	38.2	128	44	.	91	5	132	30	86	5	28.8	53	42	7.448	284.8	129.582	.	.	.	72.5
4h	espontaneo	120	38.8	104	32	.	17	4.6	137	25	66	-1	24.2	40	44.8	7.348	512.1	6.43087	.	.	.	51.0345
4h	espontaneo	180	38.6	148	48	.	.	.	.	.	.	.	.	.	.	.	.	.	.	.	.	.
4h	espontaneo	180	38	120	32	.	.	.	.	.	.	.	.	.	.	.	.	.	.	.	.	.
4h	espontaneo	180	39.6	136	68	.	.	.	.	.	.	.	.	.	.	.	.	.	.	.	.	.
4h	espontaneo	180	39.3	200	56	.	.	.	.	.	.	.	.	.	.	.	.	.	.	.	.	.
4h	espontaneo	180	38.3	156	32	.	.	.	.	.	.	.	.	.	.	.	.	.	.	.	.	.
4h	espontaneo	180	38.6	108	20	.	.	.	.	.	.	.	.	.	.	.	.	.	.	.	.	.
4h	espontaneo	240	38.5	152	48	.	51	5.2	135	32	92	7	30.7	66	43.4	7.463	375.4	126.367	.	.	.	16.7273
4h	espontaneo	240	38	152	32	.	42	3.6	140	26	98	3	25.2	97	30.4	7.53	351.9	91.6399	.	.	.	96.8085
4h	espontaneo	240	39.2	124	48	.	31	3.7	136	26	98	1	25	117	38.6	7.428	512	92.283	.	.	.	133.871
4h	espontaneo	240	39.4	156	32	.	54	4.6	141	27	77	1	25.7	48	43.3	7.391	164	75.8842	.	.	.	138.514
4h	espontaneo	240	38.3	156	60	.	87	4.1	134	31	82	4	29.2	52	52.5	7.359	534.7	144.373	.	.	.	117.568
4h	espontaneo	240	38.5	140	40	.	35	5.9	134	26	97	1	25.2	90	38.9	7.424	564.9	91.3183	.	.	.	99.4872
4h	intervenção	0	40.7	148	48	6	75	5.3	135	20	49	-11	18.3	47	68.1	7.06	275	133.119	0	0	0	52.9644
4h	intervenção	0	39.7	92	12	5	46	4.5	136	26	67	-3	24.4	50	61.9	7.217	238.6	131.511	1	1	2	67.2811
4h	intervenção	0	40.8	120	40	8	32	4.9	136	24	71	-4	22.3	50	48.2	7.289	299.5	124.437	1	2	2	63.2411
4h	intervenção	0	.	88	48	6	62	4.3	137	26	70	-2	24.6	50	56.9	7.259	178.6	140.193	1	1	1	66.8478
4h	intervenção	0	40.3	72	32	5	111	8.1	129	25	90	0	24	72	41.5	7.385	196.6	166.559	2	2	2	61.413
4h	intervenção	0	40.3	76	8	6	90	4	142	22	68	-7	20.6	55	60.2	7.161	246.8	183.601	2	2	2	14.4
4h	intervenção	5	40.8	156	88	9	.	.	.	.	.	.	.	.	.	.	.	.	.	.	.	.
4h	intervenção	5	39.6	128	80	8	.	.	.	.	.	.	.	.	.	.	.	.	.	.	.	.
4h	intervenção	5	40.5	164	68	9	.	.	.	.	.	.	.	.	.	.	.	.	.	.	.	.
4h	intervenção	5	39.9	128	60	9	.	.	.	.	.	.	.	.	.	.	.	.	.	.	.	.
4h	intervenção	5	40.9	124	52	8	.	.	.	.	.	.	.	.	.	.	.	.	.	.	.	.
4h	intervenção	5	40.3	96	76	9	.	.	.	.	.	.	.	.	.	.	.	.	.	.	.	.
4h	intervenção	10	40.8	176	64	10	.	.	.	.	.	.	.	.	.	.	.	.	.	.	.	.
4h	intervenção	10	39.6	152	144	8	.	.	.	.	.	.	.	.	.	.	.	.	.	.	.	.
4h	intervenção	10	40.5	160	76	10	.	.	.	.	.	.	.	.	.	.	.	.	.	.	.	.
4h	intervenção	10	.	176	.	10	.	.	.	.	.	.	.	.	.	.	.	.	.	.	.	.
4h	intervenção	10	40.9	152	36	10	.	.	.	.	.	.	.	.	.	.	.	.	.	.	.	.
4h	intervenção	10	40.3	92	56	10	.	.	.	.	.	.	.	.	.	.	.	.	.	.	.	.
4h	intervenção	20	40.4	156	52	10	.	.	.	.	.	.	.	.	.	.	.	.	.	.	.	.
4h	intervenção	20	39.1	180	68	9	.	.	.	.	.	.	.	.	.	.	.	.	.	.	.	.
4h	intervenção	20	40.5	140	56	10	.	.	.	.	.	.	.	.	.	.	.	.	.	.	.	.
4h	intervenção	20	39.6	128	52	10	.	.	.	.	.	.	.	.	.	.	.	.	.	.	.	.
4h	intervenção	20	39.9	180	28	10	.	.	.	.	.	.	.	.	.	.	.	.	.	.	.	.
4h	intervenção	20	40.3	176	40	10	.	.	.	.	.	.	.	.	.	.	.	.	.	.	.	.
4h	intervenção	30	40.5	196	60	10	.	.	.	.	.	.	.	.	.	.	.	.	.	.	.	.
4h	intervenção	30	38.7	224	52	9	.	.	.	.	.	.	.	.	.	.	.	.	.	.	.	.
4h	intervenção	30	40.2	168	84	10	.	.	.	.	.	.	.	.	.	.	.	.	.	.	.	.
4h	intervenção	30	39.3	160	64	10	.	.	.	.	.	.	.	.	.	.	.	.	.	.	.	.
4h	intervenção	30	40.2	168	28	10	.	.	.	.	.	.	.	.	.	.	.	.	.	.	.	.
4h	intervenção	30	39.2	180	52	10	.	.	.	.	.	.	.	.	.	.	.	.	.	.	.	.
4h	intervenção	40	39.8	180	56	.	.	.	.	.	.	.	.	.	.	.	.	.	.	.	.	.
4h	intervenção	40	38.8	176	64	.	.	.	.	.	.	.	.	.	.	.	.	.	.	.	.	.
4h	intervenção	40	39.8	176	64	.	.	.	.	.	.	.	.	.	.	.	.	.	.	.	.	.
4h	intervenção	40	39.2	136	64	.	.	.	.	.	.	.	.	.	.	.	.	.	.	.	.	.
4h	intervenção	40	40.2	136	32	.	.	.	.	.	.	.	.	.	.	.	.	.	.	.	.	.
4h	intervenção	40	39.3	180	36	.	.	.	.	.	.	.	.	.	.	.	.	.	.	.	.	.
4h	intervenção	50	40.6	128	52	.	.	.	.	.	.	.	.	.	.	.	.	.	.	.	.	.
4h	intervenção	50	38.4	180	52	.	.	.	.	.	.	.	.	.	.	.	.	.	.	.	.	.
4h	intervenção	50	39.7	148	40	.	.	.	.	.	.	.	.	.	.	.	.	.	.	.	.	.
4h	intervenção	50	39.4	136	44	.	.	.	.	.	.	.	.	.	.	.	.	.	.	.	.	.
4h	intervenção	50	40.1	156	48	.	.	.	.	.	.	.	.	.	.	.	.	.	.	.	.	.
4h	intervenção	50	39.3	180	36	.	.	.	.	.	.	.	.	.	.	.	.	.	.	.	.	.
4h	intervenção	60	40.4	136	60	.	.	.	.	.	.	.	.	.	.	.	.	.	.	.	.	.
4h	intervenção	60	38.7	168	40	.	.	.	.	.	.	.	.	.	.	.	.	.	.	.	.	.
4h	intervenção	60	39.6	132	60	.	.	.	.	.	.	.	.	.	.	.	.	.	.	.	.	.
4h	intervenção	60	39.6	156	64	.	.	.	.	.	.	.	.	.	.	.	.	.	.	.	.	.
4h	intervenção	60	39.8	128	56	.	.	.	.	.	.	.	.	.	.	.	.	.	.	.	.	.
4h	intervenção	60	39.3	180	36	.	.	.	.	.	.	.	.	.	.	.	.	.	.	.	.	.
4h	intervenção	70	39.8	164	48	.	.	.	.	.	.	.	.	.	.	.	.	.	.	.	.	.
4h	intervenção	70	38.9	144	52	.	.	.	.	.	.	.	.	.	.	.	.	.	.	.	.	.
4h	intervenção	70	39.7	152	76	.	.	.	.	.	.	.	.	.	.	.	.	.	.	.	.	.
4h	intervenção	70	39.5	136	48	.	.	.	.	.	.	.	.	.	.	.	.	.	.	.	.	.
4h	intervenção	70	40.1	152	72	.	.	.	.	.	.	.	.	.	.	.	.	.	.	.	.	.
4h	intervenção	70	39.3	180	36	.	.	.	.	.	.	.	.	.	.	.	.	.	.	.	.	.
4h	intervenção	80	39.6	152	48	.	.	.	.	.	.	.	.	.	.	.	.	.	.	.	.	.
4h	intervenção	80	39	160	52	.	.	.	.	.	.	.	.	.	.	.	.	.	.	.	.	.
4h	intervenção	80	39.6	160	72	.	.	.	.	.	.	.	.	.	.	.	.	.	.	.	.	.
4h	intervenção	80	39.7	160	60	.	.	.	.	.	.	.	.	.	.	.	.	.	.	.	.	.
4h	intervenção	80	40.3	136	80	.	.	.	.	.	.	.	.	.	.	.	.	.	.	.	.	.
4h	intervenção	80	39.3	180	36	.	.	.	.	.	.	.	.	.	.	.	.	.	.	.	.	.
4h	intervenção	90	39.3	160	36	.	.	.	.	.	.	.	.	.	.	.	.	.	.	.	.	.
4h	intervenção	90	38.5	156	52	.	.	.	.	.	.	.	.	.	.	.	.	.	.	.	.	.
4h	intervenção	90	39.4	120	60	.	.	.	.	.	.	.	.	.	.	.	.	.	.	.	.	.
4h	intervenção	90	39.6	152	52	.	.	.	.	.	.	.	.	.	.	.	.	.	.	.	.	.
4h	intervenção	90	40.2	120	60	.	.	.	.	.	.	.	.	.	.	.	.	.	.	.	.	.
4h	intervenção	90	39.3	176	36	.	.	.	.	.	.	.	.	.	.	.	.	.	.	.	.	.
4h	intervenção	120	39.1	128	44	.	25	4	134	16	86	-12	14.8	68	36.3	7.23	353.3	123.473	.	.	.	125.362
4h	intervenção	120	38.4	144	52	.	33	3.6	130	28	95	3	26.9	80	43.4	7.406	261.8	95.8199	.	.	.	8.02676
4h	intervenção	120	39.4	140	76	.	69	4.2	136	26	90	1	25.2	65	40.6	7.409	181.1	141.158	.	.	.	121.212
4h	intervenção	120	39.2	172	64	.	101	4	138	27	90	1	25.4	68	44.8	7.37	399.3	116.72	.	.	.	85.7143
4h	intervenção	120	39.9	136	64	.	46	3.9	135	30	84	4	28.5	58	48	7.393	183	115.113	.	.	.	19.5652
4h	intervenção	120	39.4	152	48	.	80	5	139	21	93	-2	20.1	66	25.2	7.518	581.9	152.412	.	.	.	36.6667
4h	intervenção	180	39.1	132	40	.	.	.	.	.	.	.	.	.	.	.	.	.	.	.	.	.
4h	intervenção	180	38.2	180	48	.	.	.	.	.	.	.	.	.	.	.	.	.	.	.	.	.
4h	intervenção	180	39.2	172	80	.	.	.	.	.	.	.	.	.	.	.	.	.	.	.	.	.
4h	intervenção	180	39.5	112	40	.	.	.	.	.	.	.	.	.	.	.	.	.	.	.	.	.
4h	intervenção	180	39.6	132	84	.	.	.	.	.	.	.	.	.	.	.	.	.	.	.	.	.
4h	intervenção	180	39.6	120	48	.	.	.	.	.	.	.	.	.	.	.	.	.	.	.	.	.
4h	intervenção	240	39.1	140	52	.	26	3.8	132	20	96	-4	19.3	87	29	7.44	386.3	123.151	.	.	.	139.487
4h	intervenção	240	38.3	136	48	.	51	4.4	133	33	89	8	31.7	60	47.2	7.441	411.2	78.4566	.	.	.	110.545
4h	intervenção	240	39.2	132	64	.	54	4.2	136	25	78	0	24.2	47	39.7	7.402	307.7	100.965	.	.	.	102.646
4h	intervenção	240	39	128	44	.	93	3.2	137	24	94	-2	22.7	76	37.7	7.396	419.9	111.897	.	.	.	41.2698
4h	intervenção	240	39.7	164	108	.	71	4	135	27	89	2	26.1	66	42.2	7.41	519	102.894	.	.	.	50
4h	intervenção	240	38.9	120	40	.	94	3.1	143	27	93	1	25.6	75	43.3	7.388	286.9	116.72	.	.	.	39.1892
